# Supplementary material for: Exploration of Single and Co-Toxic Effects of Polypropylene Micro-Plastics and Cadmium on Rice (Oryza sativa L.)
Source: Nanomaterials (Basel). 2022 Nov 10;12(22):3967. doi: 10.3390/nano12223967 (PMC9696531; doi:10.3390/nano12223967)
Supplement: Supplementary file 1 [file nanomaterials-12-03967-s001.zip]

Archive with 1 entries (1 files):
- nanomaterials-1957472-supplementary.pdf
